# Supplementary material for: Assessment and influencing factors analysis of economic system vulnerability of the Belt and Road Initiative countries
Source: PLoS One. 2022 Jan 14;17(1):e0262611. doi: 10.1371/journal.pone.0262611 (PMC8759676; doi:10.1371/journal.pone.0262611)
Supplement: S1 Data — (XLS) [file pone.0262611.s001.xls]

## Sheet: Data of vulnerability
Region	Abbreviated country name	Country name	DESV	EESV	FSV	CESV
East Asia	CHN	China	0.303408	0.463417	0.356822	0.341069
	MNG	Mongolia	0.354428	0.425229	0.319166	0.348048
Association of Southeast Asian Nations (ASEAN)	PHL	The Philippines	0.1455	0.472702	0.279893	0.232359
	VNM	Vietnam	0.411699	0.3592	0.244123	0.340633
	THA	Thailand	0.131124	0.389217	0.274619	0.214305
	KHM	Cambodia	0.300093	0.468795	0.302262	0.318614
	SGP	Singapore	0.459371	0.495542	0.418737	0.447262
	LAO	Laos	0.262804	0.364959	0.394119	0.324884
	IDN	Indonesia	0.235345	0.393062	0.316157	0.283485
	MYS	Malaysia	0.211799	0.404395	0.26645	0.253357
	MMR	Myanmar	0.374099	0.46374	0.498674	0.432231
	BRN	Brunei	0.262446	0.371824	0.341642	0.30489
Central Asia	KAZ	Kazakhstan	0.19436	0.323145	0.319517	0.25682
	KGZ	Kyrgyzstan	0.207988	0.335597	0.276888	0.248313
	UZB	Uzbekistan	0.226828	0.377149	0.424325	0.319848
	TJK	Tajikistan	0.249682	0.452735	0.324683	0.300298
	TKM	Turkmenistan	0.543025	0.561289	0.310133	0.453817
South Asia	BGD	The People's Republic of Bangladesh	0.26048	0.554524	0.353213	0.327565
	IND	India	0.155502	0.486047	0.255132	0.22911
	LKA	Sri Lanka	0.238914	0.316721	0.524851	0.358941
	MDV	Maldives	0.301245	0.501229	0.40176	0.361522
	NPL	Nepal	0.355725	0.379582	0.335485	0.350305
	BTN	Bhutan	0.22878	0.44817	0.353771	0.300666
	PAK	Pakistan	0.233027	0.428375	0.27823	0.271177
	AFG	Afghanistan	0.178997	0.354464	0.269188	0.232666
	TLS	Timor-Leste	0.347995	0.445098	0.267623	0.326721
West Asia and North Africa	SYR	Syria	0.321827	0.402127	0.327106	0.332304
	TUR	Turkey	0.227627	0.327524	0.310058	0.270344
	ISR	Israel	0.313668	0.371492	0.369192	0.34145
	EGY	Egypt	0.254077	0.42455	0.27404	0.279746
	BHR	Bahrain	0.409045	0.398523	0.341742	0.38161
	JOR	Jordan	0.271666	0.357203	0.499338	0.369706
	PST	Palestine	0.253149	0.383428	0.550344	0.383077
	IRN	Islamic Republic of Iran	0.203132	0.365677	0.289905	0.25411
	SAU	Saudi Arabia	0.250364	0.642699	0.352571	0.331453
	QAT	Qatar	0.217954	0.334258	0.289057	0.257957
	KWT	Kuwait	0.0858799	0.491132	0.239389	0.188394
	OMN	Oman	0.324924	0.653272	0.351043	0.369539
	UAE	The United Arab Emirates	0.255381	0.607031	0.399161	0.348474
	LBN	Lebanon	0.197809	0.391277	0.199034	0.218555
	IRQ	Iraq	0.346821	0.484439	0.563971	0.4462
	YEM	Yemen	0.28098	0.507203	0.369446	0.339291
Middle Eastern Europe	POL	Poland	0.191729	0.480041	0.255319	0.246811
	CZE	The Czech Republic	0.258493	0.381455	0.378732	0.318419
	MKD	Macedonia	0.218218	0.324954	0.423863	0.30986
	ALB	Albania	0.39087	0.641101	0.279916	0.373671
	HRV	Croatia	0.217554	0.46178	0.280634	0.267819
	BGR	Bulgaria	0.143726	0.431444	0.267314	0.222221
	EST	Estonia	0.289649	0.642915	0.315394	0.336728
	HUN	Hungary	0.279046	0.435546	0.316899	0.310251
	SVK	Slovakia	0.38498	0.489339	0.40455	0.403569
	SVN	Slovenia	0.229259	0.496044	0.226128	0.255981
	LVA	Latvia	0.283328	0.542647	0.246332	0.296018
	LTU	Lithuania	0.170702	0.366582	0.420452	0.288939
	BIH	Bosnia and Herzegovina	0.268141	0.386093	0.418562	0.339351
	MNT	Montenegro	0.377977	0.490343	0.254194	0.341317
	ROM	Romania	0.497912	0.527972	0.356325	0.445663
	SRB	Serbia	0.383102	0.470223	0.283356	0.353202
Commonwealth of Independent States (CIS)	RUS	Russia	0.176444	0.441435	0.303303	0.253838
	MDA	Moldova	0.154227	0.434986	0.221418	0.209927
	ARM	Armenia	0.217163	0.570216	0.343684	0.30365
	GEO	Georgia	0.237438	0.552882	0.310273	0.29898
	BLR	Belarus	0.232164	0.438683	0.31397	0.285805
	UKR	Ukraine	0.284838	0.278349	0.239689	0.266493
	AZE	Azerbaijan	0.213187	0.388037	0.167886	0.213779
							Vulnerability of financial system	Comprehensive economic system vulnerability
							.247*	.869**
							0.048	0
							-0.04	.319**
							0.751	0.01
							1	.674**
								0
							.674**	1
							0
